# Supplementary material for: The Effects of n-3 PUFA Supplementation on Bone Metabolism Markers and Body Bone Mineral Density in Adults: A Systematic Review and Meta-Analysis of RCTs
Source: Nutrients. 2023 Jun 19;15(12):2806. doi: 10.3390/nu15122806 (PMC10303698; doi:10.3390/nu15122806)
Supplement: Supplementary file 1 [file nutrients-15-02806-s001.zip]

Archive with 1 entries (1 files):
- nutrients-2430773-supplementary.pdf
